# Supplementary material for: Target Validation Studies of PS48, a PDK-1 Allosteric Agonist, for the Treatment of Alzheimer’s Disease Phenotype in APP/PS1 Transgenic Mice
Source: Int J Mol Sci. 2025 Apr 8;26(8):3473. doi: 10.3390/ijms26083473 (PMC12027031; doi:10.3390/ijms26083473)
Supplement: Supplementary file 1 [file ijms-26-03473-s001.zip]

Archive with 1 entries (1 files):
- ijms-3491137-supplementary.pdf
